# Supplementary material for: IMPROVE-DD: Integrating multiple phenotype resources optimizes variant evaluation in genetically determined developmental disorders
Source: HGG Adv. 2022 Nov 24;4(1):100162. doi: 10.1016/j.xhgg.2022.100162 (PMC9763511; doi:10.1016/j.xhgg.2022.100162)
Supplement: File S2. Excel file of informative phenotypic terms [file mmc2.xlsx]

## Sheet: informativeSpecificNonduplicate
toplevel term:	HP:0000707	Abnormality of the nervous system
child terms:	HP:0000717	Autism
	HP:0000736	Short attention span
	HP:0000752	Hyperactivity
	HP:0001256	Intellectual disability, mild
	HP:0001270	Motor delay
	HP:0001288	Gait disturbance
	HP:0001328	Specific learning disability
	HP:0001344	Absent speech
	HP:0002118	Abnormal cerebral ventricle morphology
	HP:0002197	Generalized-onset seizure
	HP:0002342	Intellectual disability, moderate
	HP:0002360	Sleep disturbance
	HP:0002493	Upper motor neuron dysfunction
	HP:0004305	Involuntary movements
	HP:0007370	Aplasia/Hypoplasia of the corpus callosum
	HP:0010864	Intellectual disability, severe
	HP:0010993	Abnormality of the cerebral subcortex
	HP:0011146	Dialeptic seizure
	HP:0011282	Abnormality of hindbrain morphology
	HP:0011342	Mild global developmental delay
	HP:0011343	Moderate global developmental delay
	HP:0011344	Severe global developmental delay
	HP:0011443	Abnormality of coordination
	HP:0012447	Abnormal myelination
	HP:0020219	Motor seizure
	HP:0033259	Non-motor seizure
	HP:0100543	Cognitive impairment
	HP:0100851	Abnormal emotion/affect behavior
toplevel term:	HP:0001939	Abnormality of metabolism/homeostasis
[no child terms]
toplevel term:	HP:0000818	Abnormality of the endocrine system
[no child terms]
toplevel term:	HP:0000769	Abnormality of the breast
[no child terms]
toplevel term:	HP:0001507	Growth abnormality
child terms:	HP:0000098	Tall stature
	HP:0001511	Intrauterine growth retardation
	HP:0004322	Short stature
	HP:0004323	Abnormality of body weight
toplevel term:	HP:0001608	Abnormality of the voice
[no child terms]
toplevel term:	HP:0002715	Abnormality of the immune system
[no child terms]
toplevel term:	HP:0001626	Abnormality of the cardiovascular system
child terms:	HP:0001627	Abnormal heart morphology
	HP:0002597	Abnormality of the vasculature
	HP:0011025	Abnormal cardiovascular system physiology
	HP:0025015	Abnormal vascular morphology
toplevel term:	HP:0000119	Abnormality of the genitourinary system
child terms:	HP:0000078	Abnormality of the genital system
	HP:0000079	Abnormality of the urinary system
toplevel term:	HP:0002664	Neoplasm
[no child terms]
toplevel term:	HP:0000598	Abnormality of the ear
child terms:	HP:0000357	Abnormal location of ears
	HP:0000370	Abnormality of the middle ear
	HP:0000377	Abnormality of the pinna
	HP:0031704	Abnormal ear physiology
toplevel term:	HP:0025354	Abnormal cellular phenotype
[no child terms]
toplevel term:	HP:0000478	Abnormality of the eye
child terms:	HP:0000316	Hypertelorism
	HP:0000490	Deeply set eye
	HP:0000496	Abnormality of eye movement
	HP:0000504	Abnormality of vision
	HP:0000508	Ptosis
	HP:0000539	Abnormality of refraction
	HP:0000553	Abnormal uvea morphology
	HP:0004328	Abnormal anterior eye segment morphology
	HP:0004329	Abnormal posterior eye segment morphology
	HP:0008056	Aplasia/Hypoplasia affecting the eye
toplevel term:	HP:0001197	Abnormality of prenatal development or birth
[no child terms]
toplevel term:	HP:0000152	Abnormality of head or neck
child terms:	HP:0000164	Abnormality of the dentition
	HP:0000174	Abnormal palate morphology
	HP:0000177	Abnormality of upper lip
	HP:0000178	Abnormality of lower lip
	HP:0000202	Oral cleft
	HP:0000233	Thin vermilion border
	HP:0000235	Abnormality of the fontanelles or cranial sutures
	HP:0000286	Epicanthus
	HP:0000290	Abnormality of the forehead
	HP:0000306	Abnormality of the chin
	HP:0000309	Abnormality of the midface
	HP:0000422	Abnormal nasal bridge morphology
	HP:0000463	Anteverted nares
	HP:0000464	Abnormality of the neck
	HP:0000534	Abnormal eyebrow morphology
	HP:0001965	Abnormal scalp morphology
	HP:0001999	Abnormal facial shape
	HP:0002648	Abnormality of calvarial morphology
	HP:0003196	Short nose
	HP:0005288	Abnormality of the nares
	HP:0005484	Secondary microcephaly
	HP:0009116	Aplasia/Hypoplasia involving bones of the skull
	HP:0010938	Abnormality of the external nose
	HP:0011337	Abnormality of mouth size
	HP:0011821	Abnormality of facial skeleton
	HP:0012471	Thick vermilion border
	HP:0031815	Abnormal oral physiology
	HP:0040194	Increased head circumference
	HP:0200006	Slanting of the palpebral fissure
	HP:0200007	Abnormal size of the palpebral fissures
toplevel term:	HP:0033127	Abnormality of the musculoskeletal system
child terms:	HP:0000765	Abnormal thorax morphology
	HP:0000925	Abnormality of the vertebral column
	HP:0001252	Hypotonia
	HP:0001276	Hypertonia
	HP:0001367	Abnormal joint morphology
	HP:0001371	Flexion contracture
	HP:0001382	Joint hypermobility
	HP:0001388	Joint laxity
	HP:0003549	Abnormality of connective tissue
	HP:0009115	Aplasia/hypoplasia involving the skeleton
	HP:0009122	Aplasia/hypoplasia affecting bones of the axial skeleton
	HP:0011314	Abnormality of long bone morphology
	HP:0011805	Abnormal skeletal muscle morphology
	HP:0030084	Clinodactyly
	HP:0100261	Abnormal tendon morphology
toplevel term:	HP:0001871	Abnormality of blood and blood-forming tissues
[no child terms]
toplevel term:	HP:0001574	Abnormality of the integument
child terms:	HP:0000499	Abnormal eyelash morphology
	HP:0001000	Abnormality of skin pigmentation
	HP:0001597	Abnormality of the nail
	HP:0010720	Abnormal hair pattern
	HP:0011122	Abnormality of skin physiology
	HP:0011354	Generalized abnormality of skin
	HP:0011355	Localized skin lesion
	HP:0011356	Regional abnormality of skin
	HP:0011362	Abnormal hair quantity
	HP:0100037	Abnormality of the scalp hair
toplevel term:	HP:0040064	Abnormality of limbs
child terms:	HP:0001159	Syndactyly
	HP:0001172	Abnormal thumb morphology
	HP:0001211	Abnormal fingertip morphology
	HP:0001763	Pes planus
	HP:0001780	Abnormality of toe
	HP:0004097	Deviation of finger
	HP:0004207	Abnormal 5th finger morphology
	HP:0005656	Positional foot deformity
	HP:0005918	Abnormal finger phalanx morphology
	HP:0005922	Abnormal hand morphology
	HP:0005927	Aplasia/hypoplasia involving bones of the hand
	HP:0006494	Aplasia/Hypoplasia involving bones of the feet
	HP:0006496	Aplasia/hypoplasia involving bones of the upper limbs
	HP:0009484	Deviation of the hand or of fingers of the hand
	HP:0009810	Abnormality of upper limb joint
	HP:0009815	Aplasia/hypoplasia of the extremities
	HP:0011927	Short digit
	HP:0040069	Abnormal lower limb bone morphology
	HP:0040070	Abnormal upper limb bone morphology
	HP:0045060	Aplasia/hypoplasia involving bones of the extremities
	HP:0100491	Abnormality of lower limb joint
	HP:0100807	Long fingers
	HP:0100871	Abnormality of the palm
toplevel term:	HP:0002086	Abnormality of the respiratory system
[no child terms]
toplevel term:	HP:0025142	Constitutional symptom
[no child terms]
toplevel term:	HP:0025031	Abnormality of the digestive system
child terms:	HP:0004298	Abnormality of the abdominal wall
	HP:0011024	Abnormality of the gastrointestinal tract
	HP:0011458	Abdominal symptom
	HP:0012719	Functional abnormality of the gastrointestinal tract
	HP:0025033	Abnormality of digestive system morphology
